# Supplementary material for: Regulatory processes that control haploid expression of salmon sperm mRNAs
Source: BMC Res Notes. 2018 Sep 3;11:639. doi: 10.1186/s13104-018-3749-z (PMC6122464; doi:10.1186/s13104-018-3749-z)
Supplement: Supplementary file 3 — Additional file 3. Genome coordinates for RefSeq and assembled transcripts. a Genomic coordinates of the 5’-utr for transcripts of interest. b Genomic coordinates for full transcripts including 5’-utr, exons and 3’-utr. [file 13104_2018_3749_MOESM3_ESM.xls]

## Sheet: Sheet1
Additional file 3. Genome coordinates for RefSeq and assembled transcripts.
a Genomic coordinates of the 5'-utr for transcripts of interest.
Gene	Accession/Identifier RNA	Chromosome/Accession	5-prime	Notes
odf3b	XM_014125027.1	Ssa 10; NC_027309.1	87,959,297 – 87,958,762 87,958,042 – 87,958,036	Donor site: CAG/GTTGG Acceptor site: CAG/AC
	GEGX01040900.1		87,958,986 – 87,958,762 87,958,042 – 87,958,036	Donor site: CAG/GTTGG Acceptor site: CAG/AC
	GEGY01068027.1		87,958,355 – 87,958,036	N/A
akap9	XM_014177707.1	Ssa27; NC_027326.1	14,158,806 – 14,159,054	This one blasts to Ssa27
	GEGY01161385.1		14,158,786 – 14,159,054	This one blasts to Ssa14
ida2	XM_014206991.1	Ssa07; NC_027306.1	19,873,391 – 19,873,603 19,874,641 – 19,874,674	Donor site: AAG/GTAAG Acceptor site: CAG/CT
	GBRB01071373.1		19,873,387 – 19,873,603 19,874,641 – 19,874,674	Donor site: AAG/GTAAG Acceptor site: CAG/CT
spef2	XM_014172646.1 XM_014172647.1	Ssa24; NC_027323.1	42,311,143 - 42,311,024	N/A
	GBRB01061724.1		42,311,149 - 42,311,024	N/A
stpg2	XM_014172494.1 XM_014172495.1	Ssa24; NC_027323.1	38,367,753-38,367,403	N/A
	GEGY01022996.1		38,367,786-38,367,403	N/A
inha	XM_014152208.1	Ssa17; NC_027316.1	19,733,834 - 19,733,529	N/A
	GBRB01059889.1		19,733,897 - 19,733,529	N/A
b Genomic coordinates for full transcripts including 5'-utr, exons and 3'-utr.
Gene	Accession/Identifier RNA	Chromosome/Accession	5-prime	Exon 1	Exon 2	Exon 3	Exon 4	Exon 5	Exon 6	Exon 7	Exon 8	Exon 9	Exon 10	Exon 11	Exon 12	Exon 12	Exon 13	Exon 14	Exon 15	Exon 16	3-Prime	Notes
ak8	GEGX01027391.1	Ssa26; NC_027325.1	1,418,998 – 1,418,988 1,418,622 – 1,418,105	1,418,104 – 1,418,030	1,417,386 – 1,417,282	N/A	1,416,748 – 1,416,664	1,416,212 – 1,416,163	N/A	1,398,560 – 1,398,450	1,397,145 – 1,397,077	1,385,779 – 1,385,698	1,385,563 – 1,385,492	1,380,648 – 1,380,448	1,365,577 – 1,365,446	1,364,674 – 1,364,585	1,362,116 – 1,361,975	1,338,320 – 1,338,240	1,337,306 – 1,337,072	N/A	1,337,071 – 1,336,934
	GEGY01063060.1		1,418,023 – 1,417,986 1,417,386 – 1,417,366	N/A	1,417,365 – 1,417,282	N/A	Same as Above	Same as Above	1,398,862 - 1,398,789	Same as Above	Same as Above	Same as Above	Same as Above	Same as Above	Same as Above	Same as Above	Same as Above	N/A	N/A	1,324,040 – 1,323,992	1,323,991 – 1,323,909 1,323,202 – 1,322,868 1,322,566 – 1,322,491 1,314,518 – 1,314,498
	GEGY01063063.1		1,418,023 – 1,417,986 1,417,386 – 1,417,366	N/A	1,417,365 – 1,417,282	N/A	Same as Above	Same as Above	N/A	Same as Above	Same as Above	Same as Above	Same as Above	Same as Above	Same as Above	Same as Above	Same as Above	N/A	N/A	1,324,040 – 1,323,992	1,323,991 – 1,323,909 1,323,202 – 1,322,868 1,322,566 – 1,322,491 1,314,518 – 1,314,498
	GEGY01063064.1		1,417,386 – 1,417,366	N/A	1,417,365 – 1,417,282	1,417,153 – 1,417,082	Same as Above	Same as Above	1,398,862 - 1,398,789	Same as Above	Same as Above	Same as Above	Same as Above	Same as Above	Same as Above	Same as Above	Same as Above	N/A	N/A	1,324,040 – 1,323,992	1,323,991 – 1,323,909 1,323,202 – 1,322,868 1,322,566 – 1,322,491 1,314,518 – 1,314,498
gnrh2r	XM_014201129.1	Ssa05; NC_027304.1	59,250,435 – 59,250,372	59,250,371 – 59,249,583	59,246,474 – 59,246,273	59,246,101 – 59,245,680	N/A	N/A	N/A	N/A	N/A	N/A	N/A	N/A	N/A	N/A	N/A		N/A	N/A	59,245,679 – 59,244,652
	GEGY01074481.1		59,256,498 – 59,255,891 59,254,293 – 59,254,244 59,250,120 – 59,250,120	59,250,119 – 59,249,583	Same as Above	59,246,101 – Incomplete	N/A	N/A	N/A	N/A	N/A	N/A	N/A	N/A	N/A	N/A	N/A		N/A	N/A	N/A	Sequence Does not extend to a stop codon
stpg2	XM_014172494.1	Ssa24; NC_027323.1	38,367,753-38,367,403	38,367,402 - 38,367,297	38,366,879 - 38,366,770	38,366,609 - 38,366,451	38,365,434 - 38,365,261	38,361,411 - 38,361,296	38,359,058 - 38,358,947	38,351,780 - 38,351,673	38,336,320 - 38,336,161	38,335,716 - 38,335,559	38,335,435 - 38,335,343	38,312,204 - 38,312,036	38,308,814 - 38,308,699	38,300,327 - 38,300,193	N/A	N/A	N/A	N/A	38,300,192 - 38,300,180 38,299,615 - 38,299,187
	XM_014172495.1		38,367,753-38,367,403	Same as Above	Same as Above	Same as Above	Same as Above	Same as Above	Same as Above	Same as Above	38,336,242 - 38,336,161	Same as Above	Same as Above	Same as Above	Same as Above	Same as Above	N/A	N/A	N/A	N/A	Same as Above
	GEGY01022996.1		38,367,786-38,367,403	Same as Above	Same as Above	Same as Above	Same as Above	Same as Above	38,359,058 - 38,358,935	N/A	N/A	N/A	N/A	N/A	N/A	N/A	N/A	N/A	N/A	N/A	38,358,934 - 38,358,514
inha	XM_014152208.1	Ssa17; NC_027316.1	19,733,834 - 19,733,529	19,733,528 - 19,733,214	19,733,017 - 19,732,271	N/A	N/A	N/A	N/A	N/A	N/A	N/A	N/A	N/A	N/A	N/A	N/A	N/A	N/A	N/A	19,732,270 - 19,732,057
	GBRB01059889.1		19,733,897 - 19,733,529	Same as Above	Same as Above	N/A	N/A	N/A	N/A	N/A	N/A	N/A	N/A	N/A	N/A	N/A	N/A	N/A	N/A	N/A	19,732,270 - 19,731,939
